# Supplementary material for: Assessing stability of gene selection in microarray data analysis
Source: BMC Bioinformatics. 2006 Feb 1;7:50. doi: 10.1186/1471-2105-7-50 (PMC1403808; doi:10.1186/1471-2105-7-50)
Supplement: Additional File 1 — includes the executable programs employed in this study [file 1471-2105-7-50-S1.zip]

Archive with 48 entries (44 files):
- Win32/
- Win32/xing_pvalue_theoretical_cross.exe
- Win32/README
- Win32/xing_tvec2_cross.exe
- Win32/xing_tvec2.exe
- Win32/xing_datagen_diff_corr_noise.exe
- Win32/libgsl.dll
- Win32/xing_pvalue_theoretical.exe
- Win32/data_125x30.txt
- Win32/libgslcblas.dll
- Win32/xing_longtvec2_cross.exe
- Win32/xing_permute_data.exe
- R_code/
- R_code/BH.r
- R_code/BY.r
- R_code/EB.r
- R_code/template_empirical_bayes_ker.r
- R_code/report_EB.r
- R_code/README
- R_code/BH_TALL_hyp.r
- R_code/est_FDR_FWER_BH_Tall.r
- R_code/est_FDR_FWER_bonferroni_TALL.r
- R_code/est_FDR_FWER_BY_Tall.r
- R_code/pics_gen.r
- R_code/Bon_TALL_hyp.r
- R_code/EB_TALL_hyperdip.r
- R_code/BY_TALL_hyp.r
- R_code/BH_corr.r
- R_code/pics.r
- R_code/basics_combine2.r
- R_code/EB_corr.r
- R_code/BH_orig.r
- R_code/est_FDR_FWER_bonferroni.r
- R_code/est_FDR_FWER_BH.r
- R_code/est_FDR_FWER_BY.r
- R_code/est_FDR_FWER_EB.r
- Scripts/
- Scripts/BH_pvalue.sh
- Scripts/EB_longtvec.sh
- Scripts/README
- Scripts/EB_tvec.sh
- Scripts/xing_longtvec2.sh
- Scripts/step1.sh
- Scripts/empirical_bayes_ker.sh
- Westfall-Young/
- Westfall-Young/UNIX_MAUMTest
- Westfall-Young/Readme.txt
- Westfall-Young/PS_MAUMTest.exe
