# Supplementary material for: Assessing stability of gene selection in microarray data analysis
Source: BMC Bioinformatics. 2006 Feb 1;7:50. doi: 10.1186/1471-2105-7-50 (PMC1403808; doi:10.1186/1471-2105-7-50)
Supplement: Additional File 1 — includes the executable programs employed in this study [file 1471-2105-7-50-S1.zip › Win32/README]

Windows (DOS) Executable Files

You should find the following useful auxiliary files in this
directory:

README                             xing_permute_data.exe*
data_125x30.txt                    xing_pvalue_theoretical.exe*
libgsl.dll*                        xing_pvalue_theoretical_cross.exe*
libgslcblas.dll*                   xing_tvec2.exe*
xing_datagen_diff_corr_noise.exe*  xing_tvec2_cross.exe*
xing_longtvec2_cross.exe*


To use any one of them, simply bring up a DOS command line interface
and change to this directory and run it without any command line
option, by default it will print out help messages about its usage.

Any datafile should be formated in such a way (refer to
data_125x30.txt as an example):

x11 x12 ... x1n
x21 x22 ... x2n
...

Each line represents the log2 transformed expression levels associated
with one gene, each column represents a slide. two consecutive entries
on one row should be separated by a space.

*********  Help Messages *********

xing_datagen_diff_corr_noise.exe

This program produce an nrow by ncol dim i.i.d. random matrix with
N[0, 1] distribution, then add rho correlation to each slide (column),
then add diff units of difference to the first ndiff_row x cutoff
submatrix, then add Uniform[noise_min, noise_max] noise to produce the
final data.

The arguements should be:

1. nrow.
2. ncol.
3. ndiff_row, the number of different genes.
4. cutoff.
5. rho, the within column correlation coefficient.
6. diff. The difference between truly correlated genes.
7. noise_min. The mininum of the uniformly distributed noise.
8. noise_max. The maximum of the uniformly distributed noise.
9. rand_seed, the random seed.

xing_longtvec2_cross.exe

This is a "generic function" in the sense that it can be served to
find either h0_longtvec or h1_longtvec. The only thing which changes
is the permute.txt file (second arg).

It takes a genenum x slidenum dimensional data.txt, a permute_num x
new_slidenum dimensional permute.txt and some variables (see below)
then produces a permute_num x (pn * genenum) dimensional matrix. Here
pn is the number of permutations needed for each sub-dataset.

The arguements should be:

1. data.txt;
2. permute.txt;
3. genenum (=12558 for instance);
4. slidenum (=86 for instance);
5. permute_num (the number of permutations (rows) from the
   permute.txt, 200 for example);
6. new_slidenum (the number of columns of permute.txt, 72 or 86 for
   example);
7. new_cutoff (=43 for h0 case, 36, h1 case);
8. pn (for each permutation row in the permute list, how many furthur
   permutations needed to compute the long tvec2 ? Example: 20).

xing_permute_data.exe

This function takes an nrow x ncol dim matrix data.txt, a random seed
then it randomly permute the columns of data.  

The arguements should be:

1. data, the name of the datafile.
2. nrow. (genenum)
3. ncol. (slidenum)
4. rand_seed. An unsigned long integer, this is the random seed.

xing_pvalue_theoretical.exe

This program takes a base genenum by slidenum dim matrix data.txt,
split it into two groups of cutoff and slidenum - cutoff number of
slides, then calculate the two sample t-stats for each gene, then out
put the pvalues according to the theoretical T-distribution. This
program is meant to calculate the pvalues of the *true* data. For
cross-validata/permutation based version, try
xing_pvalue_theoretical_cross; for independently generated correlated
data version, try xing_pvalue_theoretical_correlation,

The arguements should be:

1. data.txt, this is the uncorrelated base dataset;
2. genenum (=12558 for instance);
3. slidenum (=86 for instance);
4. cutoff, (=43, for instance);

xing_pvalue_theoretical_cross.exe

This program takes a base genenum by slidenum dim matrix data.txt and
a permute_num by slidenum dim matrix permute.txt then take each row of
the permute.txt as the permutation vector to permute (or
cross-validata) data.txt, then calculate the t-statistics and the
final output is a matrix of p-values obtained from those t-stats by
using the theoretical T-distribution, which is a data_num by genenum
dim matrix.  If we want to find the pvalues of a uncorrelated matrix,
then use xing_pvalue_theoretical instead.  If we want to find the
independently generated correlated dataset version of pvalues, use
xing_pvalue-theoretical_correlation instead.

The arguements should be:

1. data.txt;
2. permute.txt;
3. genenum (=12558 for instance);
4. slidenum (=86 for instance);
5. permute_num (the number of permutations (rows) from the permute.txt);
6. new_slidenum (the number of columns of permute.txt);
7. new_cutoff (=43 for h0 case, 36, h1 case).

xing_tvec2.exe

This program takes one dataset and then produces a vector of
two-sample tstatistics according to the cutoff.

The arguements should be:

1. data.txt
2. nrow. (genenum)
3. ncol. (slidenum)
4. cutoff.

xing_tvec2_cross.exe

This is a "generic function" in the sense that it can be served to
find either h0_tvec or h1_tvec. The only thing which changes is the
permute.txt file (second arg).

It takes an nrow x ncol (genenum x slidenum) dimensional matrix
data.txt, an permute_num x new_slidenum matrix of permutations
permute.txt, then it produces permute_num x nrow tstatistics matrix.

The arguements should be:
0. program name (automatic, don't input!!).
1. data.txt;
2. permute.txt;
3. genenum (=12558 for instance);
4. slidenum (=86 for instance);
5. permute_num (the number of permutations (rows) from the
   permute.txt);
6. new_slidenum (the number of columns of permute.txt, = 86 for H0
   case, = 72 for H1 case, for instance);
7. new_cutoff (=43 for h0 case, 36, h1 case).

libgsl.dll and libgslcblas.dll are two Dynamically Linked Library
files provided by the GNU Scientific Library.  
