# Supplementary material for: Assessing stability of gene selection in microarray data analysis
Source: BMC Bioinformatics. 2006 Feb 1;7:50. doi: 10.1186/1471-2105-7-50 (PMC1403808; doi:10.1186/1471-2105-7-50)
Supplement: Additional File 1 — includes the executable programs employed in this study [file 1471-2105-7-50-S1.zip › Win32/data_125x30.txt]

9.222045 6.413651 7.561028 8.238180 6.787834 7.333351 9.576663 5.870288 5.431399 5.230249 6.987686 7.632571 7.775531 7.199315 7.267771 7.993644 2.184288 5.543816 5.462695 3.228607 6.220606 3.585433 4.735603 2.605089 6.014090 3.258990 2.281414 5.573685 1.921514 3.426696 
8.398202 6.796218 6.966322 6.827437 5.705340 7.311875 9.352934 4.215185 7.518439 6.337774 5.307492 5.773900 7.867600 7.476191 6.267849 7.417679 2.610583 5.999087 7.494901 3.042247 5.041181 4.592752 5.175228 2.358088 5.178927 3.348805 4.393513 4.747620 2.714906 1.790156 
9.491721 5.908249 7.315638 8.961441 5.616323 6.904667 7.075715 4.684096 6.673640 7.050662 6.960896 7.002058 6.972818 7.259894 5.630673 7.428044 3.264629 6.602993 7.218062 3.341806 5.986967 5.476677 5.093536 3.176121 4.718081 1.460499 6.189575 5.730646 1.965766 3.512396 
8.985695 6.486782 7.005511 9.860085 6.121759 6.650797 8.666651 5.497830 6.322447 8.111968 5.942884 7.614633 8.057942 7.787621 6.138380 5.830367 3.005082 5.757114 6.148375 2.962259 5.415137 4.002136 3.504147 4.328663 6.367917 2.878077 4.024688 5.597593 1.683019 4.225765 
8.547141 5.789605 7.827441 8.231256 6.395080 6.825165 8.149331 4.630707 7.489261 5.672481 4.288348 6.629143 7.106987 8.741055 6.826306 6.793711 2.845283 6.536747 6.104310 3.829491 4.585428 6.137919 6.260312 2.637841 5.691788 3.557982 3.426217 5.329772 1.737196 2.216827 
8.726648 7.722256 10.639720 7.721858 6.443686 6.485491 7.564369 5.962837 5.921829 7.668518 5.589719 7.331031 8.619893 6.815585 7.080781 8.541205 3.644443 5.650132 6.764172 3.076788 6.311557 4.106011 4.795177 2.307040 5.925091 2.431422 4.370625 6.189844 2.150786 3.084258 
7.973416 6.107666 7.491751 8.669629 6.167836 5.884709 8.654586 5.641366 6.192800 7.111018 5.605866 6.779579 7.267526 7.878643 5.366799 7.479946 3.864217 6.243782 7.115949 4.374694 6.890424 4.640132 7.097170 3.270312 6.765735 3.097604 3.624528 5.043950 0.713344 3.638479 
8.341079 8.211953 7.814092 8.044096 6.735818 7.684698 7.322225 6.385238 7.845458 7.405976 6.493743 6.966851 8.042967 7.674303 6.803628 6.597769 5.201634 5.294139 6.739351 2.195240 5.838397 5.194552 6.701275 3.182678 4.357183 2.730356 3.954754 3.788269 1.106545 1.988209 
8.952820 8.304196 7.347255 7.704069 7.522999 8.486663 7.713307 6.091942 6.905380 6.746393 6.938881 8.365800 8.116626 7.139002 6.222992 6.478510 1.587568 4.941915 6.517571 3.672515 5.271846 5.000474 6.145949 4.270743 5.737452 3.313000 5.646137 5.094070 2.705754 2.538523 
9.256560 7.718014 7.785364 6.517853 6.009124 7.132700 7.448340 6.917505 7.258089 7.985087 6.902307 6.759061 8.571658 7.207655 6.380090 6.116296 1.833496 4.823349 6.145579 3.866905 5.481682 4.451465 6.856664 2.707568 4.169898 2.782668 3.517531 4.035201 1.509644 2.625302 
6.654785 6.289673 8.154669 8.107410 7.661439 9.155202 7.739751 6.357047 7.110446 6.184172 5.945170 6.855921 8.276344 7.175198 5.528660 6.284041 3.902812 5.534274 6.437934 4.165824 6.298990 4.574960 4.657101 3.281397 6.063752 2.085801 5.380091 5.713174 1.612473 3.227801 
9.679880 7.119560 8.894484 8.292939 8.040018 7.133867 7.090359 6.300569 5.814917 6.990014 6.467791 6.608176 8.102145 6.559574 6.005859 7.431105 3.202820 4.837707 7.049514 3.698409 6.068286 5.736863 5.505225 3.085882 4.545825 2.388278 3.505140 5.701501 2.579428 2.726364 
6.780982 5.189672 5.635265 4.657796 4.718703 5.015865 5.506139 4.863895 3.318596 4.913102 3.253310 4.409726 6.857642 5.771302 5.428937 6.175873 2.098153 5.580040 7.330915 4.230650 5.509587 5.839034 5.363961 2.912746 6.802792 4.021449 3.973963 6.864615 1.159774 2.038273 
5.606536 4.276998 6.955874 5.744461 4.843568 5.973428 6.495990 3.897390 4.709074 3.253995 3.663753 5.400008 4.495630 4.257316 3.721024 7.868479 2.456385 4.208682 6.234163 2.848197 5.777460 5.410150 4.538047 3.030021 4.822294 1.904205 3.596446 4.471038 1.110313 2.715799 
6.828920 5.515112 6.713214 5.478660 5.629159 5.137641 6.461697 3.252207 3.421426 4.316912 4.936451 5.790471 6.352089 5.509859 4.407117 7.148136 1.791635 4.383372 6.261758 2.016218 3.717718 3.986438 4.848734 3.208336 5.632211 1.668272 4.170571 6.929169 1.386645 3.396950 
6.748689 4.640777 6.105486 4.708167 4.330087 6.337763 6.033475 3.312936 6.231605 5.380690 4.615117 4.215877 6.183111 6.610654 3.291758 8.445612 1.757059 5.253654 6.871951 4.276645 4.646534 4.406398 4.356383 2.217210 5.675007 2.855647 3.968507 4.858297 2.036012 3.334964 
5.238827 3.602739 5.755491 5.538006 4.187348 6.275714 5.722202 3.649082 5.758740 5.399800 5.308187 5.711589 4.526859 5.533723 5.172869 7.351560 2.640911 5.234175 6.765201 4.055854 5.753016 5.273482 4.452737 2.473234 6.417852 1.146432 4.938842 6.383130 2.696007 3.374776 
7.024966 4.984509 7.187761 5.684534 2.350374 4.488410 5.992538 3.023826 4.255238 5.659052 3.442211 5.306216 4.835984 4.650072 5.287534 6.746034 2.253502 5.427637 6.420009 4.439088 6.451926 5.891743 4.948102 3.521616 5.916275 2.493375 3.444522 4.328841 2.089302 3.493118 
5.874255 4.067549 5.551972 6.771410 5.520367 6.804328 7.774676 2.978170 3.981469 5.476395 4.758940 3.335308 6.699987 4.809401 4.635031 6.485640 3.015079 4.300952 6.888732 3.182528 5.428173 5.050582 4.795175 2.775139 5.154681 1.802501 3.932896 6.046283 1.550010 3.755776 
6.100272 6.066153 5.802610 5.791328 5.166760 6.146945 6.686141 2.181282 5.067129 4.427712 5.158848 4.505680 3.999385 6.530007 5.982906 7.392345 3.109514 5.555456 6.306538 2.945594 5.637186 4.580375 7.296416 3.027254 5.793560 1.582378 4.481571 5.883547 1.872451 3.879326 
7.497847 4.375121 5.597833 6.400858 5.369991 4.714265 7.704491 2.173333 5.700178 5.008856 5.073020 4.296722 5.492466 3.881917 4.493294 6.298432 3.570616 4.099255 6.182280 4.475294 5.511968 4.860971 5.889343 3.748271 5.089116 1.528729 5.737807 5.398857 0.860497 3.734346 
6.908320 5.252825 7.185720 5.585003 5.093675 6.122500 5.723044 2.110700 4.838646 4.691948 4.072109 5.450233 4.856718 5.020470 3.655531 7.502193 3.521438 4.822215 6.492222 3.942317 5.289411 4.429695 6.012539 3.066238 5.965118 2.444222 4.689303 4.492522 1.293200 2.484075 
6.347339 3.537191 6.770255 6.677667 4.402232 5.337790 4.982338 4.731222 5.251804 4.565434 4.446005 4.180637 6.311825 4.752603 4.146800 6.527061 5.117485 5.328466 5.704932 2.404949 5.263267 3.462731 5.160175 3.171242 5.450794 2.145146 5.383924 5.580868 1.155165 3.119330 
5.383737 4.324157 6.316271 5.403324 4.253472 4.488903 6.784821 3.258470 4.074869 5.268766 4.363267 4.840113 5.483077 5.968632 5.613805 7.859160 4.685789 4.053981 5.493317 3.904109 4.275371 4.314852 4.879741 3.628452 3.314039 3.500119 3.321281 6.311499 0.844699 4.431956 
5.498527 5.579406 6.077070 7.130036 5.540462 6.162901 6.767160 4.226697 3.327012 5.965713 4.324308 5.634728 7.182854 4.837809 5.313931 7.805053 3.632324 4.683237 5.953903 3.951677 5.030999 4.670887 5.044334 1.977199 5.160741 2.408006 3.439330 6.206717 2.091610 2.996200 
5.824567 5.310753 6.133965 5.950742 3.608300 7.542456 7.071341 3.319184 5.275765 4.376186 3.830966 5.383077 5.563248 4.362992 3.950935 6.796605 3.806812 5.101602 7.872681 3.482939 6.619495 4.450066 4.995423 3.288719 6.028978 2.381690 4.480374 7.086727 2.154000 3.143070 
6.038386 3.918499 6.116313 4.916189 3.117885 5.457701 6.162763 3.506312 5.767756 5.787983 3.406951 4.263340 6.712092 5.178653 4.143786 8.216411 2.776639 3.736917 8.528498 3.492407 6.169691 5.172714 5.867061 3.673114 4.290196 2.516991 4.056308 5.681991 0.007585 2.578911 
6.836804 4.320550 7.104421 6.989094 4.897185 5.867933 7.767056 2.386870 5.251966 5.628361 5.221237 5.002877 5.819060 6.486986 4.648890 7.973371 1.733163 6.236679 7.122580 4.518284 6.428162 4.448119 6.008269 2.311765 5.388651 3.055585 5.078821 5.702388 0.459874 2.694050 
6.732324 4.339221 5.841802 6.137955 6.230072 6.105674 6.272765 4.172077 4.445138 4.470564 4.058832 3.919378 5.867434 4.978458 3.756734 6.285720 2.848771 5.277073 6.554916 2.940957 5.446338 5.094167 4.098927 4.058471 5.773216 2.508738 3.900017 4.864250 1.949832 2.342213 
6.272715 5.260750 4.849433 6.199854 4.044485 3.076941 5.154653 4.763824 3.851585 5.652755 3.398512 4.975367 5.852773 4.474590 3.079022 6.563124 4.685892 4.996657 7.847638 3.784804 6.724842 6.253374 4.354098 3.544545 6.590198 2.055121 3.143890 5.788233 2.399037 2.943765 
5.463587 4.972938 4.826785 6.751663 5.723983 5.326518 6.266590 4.729228 4.164536 6.287504 2.674890 3.701282 5.577617 3.353279 5.575515 6.004823 3.550450 4.042324 6.784282 4.537917 4.505667 5.910896 3.802831 2.451173 6.536480 3.410944 2.624684 6.371531 1.063971 2.826886 
6.409158 5.317689 6.334569 5.458422 4.641917 4.892691 5.584133 4.294491 3.635814 5.387517 3.464586 5.528849 4.955194 5.634811 4.707394 7.614722 2.423533 6.697541 4.910073 4.316372 4.857319 6.014495 5.107418 3.091330 6.397787 2.629996 4.662779 4.993298 1.855284 3.010782 
6.832528 4.383064 7.608075 5.817147 4.449343 4.621590 5.914391 5.105544 3.598793 6.139887 4.331900 3.731593 6.600056 5.578888 4.659322 6.988834 3.775568 5.024184 6.290436 3.955472 5.391016 3.988610 5.571856 4.762370 4.002872 1.973087 4.371686 5.365771 1.661478 3.181408 
6.437632 5.289556 6.398260 5.499946 5.081055 4.748153 4.477979 4.051621 5.132112 5.465803 4.948770 4.422012 6.025016 5.677034 4.247520 9.401712 2.199109 6.037764 6.428283 3.400520 4.793640 4.209273 4.812579 2.745970 5.428718 3.446458 3.837400 6.184271 2.073415 3.203545 
6.213067 5.523100 6.468498 5.103133 4.614495 6.527212 5.615377 3.781569 4.573819 4.698286 4.956265 3.622831 6.466886 4.447436 4.511193 9.350287 3.504364 5.463562 5.730955 3.248092 5.099134 4.348405 5.629182 3.029581 5.681307 2.182100 5.002556 6.940734 1.885177 2.822951 
5.099925 5.210374 6.622934 6.173911 5.348674 5.715610 4.915804 3.327888 4.344350 4.930253 1.789524 4.604853 6.598871 4.476075 3.947449 7.104131 3.492661 6.225459 6.807212 3.437979 7.053695 5.298951 4.548650 1.272746 5.251986 1.882226 4.087685 7.117024 0.684040 3.696577 
7.515970 6.406799 6.662466 5.005899 3.525715 5.675959 4.631730 4.623644 5.915976 5.099994 5.313763 4.652250 5.858374 4.819362 3.717482 6.832655 4.518422 5.055389 5.650111 5.204139 5.409840 4.406287 6.460926 2.765093 6.238143 1.559060 5.851969 5.954330 2.608672 2.755069 
7.041557 6.111405 4.673926 5.449441 5.275875 6.577009 5.310612 2.603991 3.915701 3.721828 4.768548 4.575634 5.483287 5.445650 3.854023 7.179858 2.974428 5.305423 6.696929 4.684352 6.223197 4.893499 4.907330 2.718624 6.139880 1.669771 4.522825 5.307416 1.906432 2.742194 
8.072090 4.087781 5.525238 7.371631 4.318844 5.890125 5.271528 5.143837 3.813398 4.223217 3.936376 3.474920 6.359740 4.768594 4.357110 7.285747 4.328100 5.703400 6.599957 2.078740 6.066629 4.363685 4.478101 3.477100 5.567150 2.142604 3.671742 5.376600 1.174431 2.290418 
6.599261 5.663379 5.036467 5.411589 6.330902 5.478810 6.555557 4.977241 3.908651 5.018326 3.960788 4.336054 5.693534 5.141516 4.227216 7.462802 2.805831 5.826768 5.924876 3.573865 5.596254 4.204912 4.929639 4.997765 6.420863 0.958398 2.839864 5.306761 0.397224 2.874369 
7.442267 4.828954 5.371273 5.954752 5.628229 4.935064 6.105175 4.165100 3.364454 4.814623 4.260235 5.964490 5.546635 5.725980 4.830259 5.647994 1.710026 6.680022 5.260010 3.037085 4.536343 4.931010 5.463582 3.435752 6.468654 2.605519 4.607575 6.829116 0.931970 3.097193 
7.227386 3.663648 4.716492 6.984241 4.303118 5.588317 5.848776 2.840594 5.702047 6.170204 4.498727 4.997996 5.205855 5.378419 4.259868 6.787949 2.765423 5.300565 7.615393 5.439404 5.327978 5.051640 5.127652 4.394589 4.999332 1.558008 3.559065 5.635446 2.696424 1.553877 
5.442309 4.437494 6.910398 3.959820 3.320093 6.188614 6.415189 4.071208 4.314956 3.815302 5.524158 5.356056 6.183105 6.474151 4.788607 6.477280 3.458359 5.851505 7.005180 3.889226 6.359167 6.108816 5.719432 3.397366 5.168113 1.913830 4.460591 5.947133 0.762414 3.169484 
5.972666 4.552322 5.301432 5.731162 3.877789 5.172982 6.211729 2.339453 4.480208 5.253928 3.459678 4.059947 6.344286 6.307631 2.776806 8.263273 4.092490 5.519499 5.986944 4.153148 5.035865 4.820725 4.938614 2.715057 4.964144 3.115174 3.139500 6.558960 1.517767 1.686790 
5.723763 4.484351 6.552119 6.441080 2.824395 4.662327 5.205341 3.681423 5.136329 5.947175 3.889302 4.605798 4.980317 5.266781 3.914950 7.453121 3.998386 4.564314 6.214748 3.688606 5.218032 4.837351 6.780994 3.392144 6.239501 2.880591 5.181342 6.443895 1.196579 2.861835 
6.716723 5.878116 5.483023 5.332067 4.408922 4.688490 6.351905 4.101543 5.145098 4.476540 3.381956 4.139259 5.902998 5.222400 2.554877 6.742424 4.613508 6.333554 5.688996 3.287144 4.791932 5.546875 7.031168 2.629233 4.819245 2.760970 2.935049 6.237881 1.521180 3.221606 
6.835296 4.626082 6.646497 5.984985 5.568608 5.390996 6.201539 3.353860 5.666597 5.640039 4.201507 4.489287 6.060758 5.433750 4.351785 7.322012 3.828636 6.231986 6.166016 3.944425 5.178108 3.285062 5.916705 5.253848 4.568900 2.514295 4.864094 5.484035 1.694461 3.603912 
6.600807 4.320303 5.533958 4.697463 3.513113 4.869123 5.912649 2.563278 3.626483 5.411495 4.061327 4.270254 7.035027 6.295775 4.002133 7.168219 2.697685 6.197866 6.686228 5.116349 6.309906 3.993286 5.657811 2.390095 5.199955 3.402062 4.867326 3.944187 0.786361 2.616808 
7.363166 4.244940 7.318967 7.513279 4.682240 5.806518 5.134082 3.735638 5.910691 5.286715 3.451860 4.590021 6.466196 4.670007 3.740784 7.825238 4.710665 5.824550 6.004774 3.410313 5.828875 5.515168 3.895061 2.839471 4.931402 0.723769 4.104814 5.740330 1.455471 3.956543 
6.450487 3.950517 6.400781 6.628697 4.140239 4.986881 5.966411 3.468271 6.082970 6.117219 4.605357 3.888327 5.531199 4.643370 5.443671 7.770418 2.303570 4.007970 5.670501 3.999032 5.496489 5.065283 3.891710 4.992819 5.703996 2.723581 3.604447 4.263126 1.323305 3.311669 
7.633205 6.118112 6.998777 6.190918 4.600293 6.825496 6.393817 4.922688 4.009329 5.156907 4.419498 4.569905 5.626922 5.032439 4.078859 5.637801 3.733712 5.795714 6.751654 3.823290 5.537711 5.160777 7.378167 2.174744 5.035816 2.211168 4.886588 4.533526 -0.046118 3.232660 
7.173022 4.632609 4.717322 4.667086 3.072535 5.864308 5.735240 4.106878 5.399505 5.608016 4.467473 6.183565 6.905539 3.842141 3.083784 5.816083 4.175904 5.692538 6.497829 4.928766 5.247878 5.275875 4.819668 2.615821 5.507456 3.106020 4.457040 5.628377 2.234548 3.598138 
7.285724 5.020591 5.891624 5.955046 4.213247 5.663888 7.421497 2.877724 6.349982 5.614464 4.689586 4.939237 4.709107 4.242650 4.314210 6.485495 2.517255 5.461863 6.996152 3.672701 6.107144 5.266139 5.202415 2.802396 5.907925 4.048435 5.459170 5.287874 1.313343 3.055903 
7.652254 4.640857 6.365869 6.471919 6.201568 5.880264 5.513447 4.161278 5.044233 5.569045 5.142481 5.121018 5.220611 4.507010 3.942368 7.218195 4.357748 6.382924 7.283320 3.113283 5.854452 5.296329 5.962325 2.223250 5.776872 1.790627 3.162497 4.904577 3.198285 2.233222 
6.003900 3.167405 5.888119 6.123509 4.529568 5.293243 6.499240 3.556954 5.086361 4.836399 3.315827 5.910147 5.292711 5.238828 4.034504 6.687682 2.426728 4.327306 5.580891 3.873218 5.289276 6.635266 5.264759 4.276405 4.603826 3.230918 5.099842 4.926488 1.324523 2.940422 
6.055632 4.741067 5.857707 4.880885 3.002371 5.497295 5.126171 5.153730 3.791520 5.959808 3.565843 5.978206 4.502237 4.858217 3.617091 5.294630 2.370300 4.956385 6.789719 3.314196 4.304564 6.106180 6.555297 3.972200 5.811591 1.509868 4.634251 7.050640 1.497545 2.288697 
6.859361 4.018338 6.831485 6.223588 5.309593 5.374387 5.634953 3.317495 4.522642 5.544110 3.042499 5.545553 5.078055 3.297865 4.445771 6.617450 3.115216 4.696416 6.197082 3.748107 5.672038 4.895427 6.644296 3.909075 5.924466 2.845620 3.823718 5.294694 0.849211 1.581942 
5.281866 3.572044 5.918794 6.957434 5.722852 4.954750 6.597878 3.234832 3.819957 4.909919 4.096254 4.056975 5.418617 5.564360 4.335246 7.607693 2.503947 4.400011 6.453881 3.997515 5.457453 4.728310 4.825109 2.835677 4.896797 2.560266 4.349084 7.185721 1.945212 2.127441 
7.095604 4.210755 6.462657 5.697701 4.423203 4.788831 5.625858 2.460783 4.787765 4.959891 3.724185 2.489258 4.640273 4.583838 3.905702 6.538374 3.245829 4.925634 6.463123 2.177551 5.738126 4.629482 6.832924 3.706087 5.523771 1.405636 4.769195 6.281546 2.568530 3.730871 
7.677906 4.166325 6.580899 7.468739 6.192297 5.121985 6.582246 2.701526 3.345189 4.432203 4.371225 6.373889 6.839827 6.292548 4.058404 7.574241 2.758077 5.598575 7.246397 2.418613 5.061891 5.000931 4.941748 2.955547 6.123198 1.872952 3.928272 5.475673 1.102411 3.304894 
5.183827 4.404054 5.700975 8.064158 3.440974 5.694484 4.368783 3.610282 4.347372 3.805043 1.808330 4.951290 6.459783 4.803185 3.981923 6.018908 2.901189 6.694627 8.080848 2.822541 4.371101 5.414609 5.054572 3.361267 5.333564 3.014865 4.108704 5.311852 2.145235 2.782964 
7.073411 6.718557 4.851503 5.901578 4.550184 5.103451 6.938643 4.803956 4.198473 5.406159 4.490031 4.622842 5.252881 5.790848 4.350600 7.053289 2.288013 5.899757 5.687277 2.573185 4.402975 5.913683 6.207751 1.528646 5.869308 1.633911 3.901795 6.245969 1.319443 2.654888 
7.822092 3.875138 6.272208 5.865348 5.081048 5.175812 7.465540 4.168703 3.904147 4.330907 4.473805 5.302117 4.825809 5.304183 4.329187 7.183981 2.846027 5.022756 5.933533 3.908476 5.917423 5.306827 3.979786 2.101955 6.469011 3.661509 4.293043 5.452084 1.347639 2.346693 
6.767065 4.541815 5.415459 5.713255 5.344494 4.162824 6.708658 3.794093 4.766130 5.529170 4.215428 4.084202 5.223507 4.762206 4.183803 6.479743 2.792444 4.860262 5.785010 3.577451 5.849385 4.232594 6.123549 1.171933 3.791221 2.646235 4.712074 6.983504 2.753618 3.148550 
7.362257 4.075467 5.610501 6.469375 4.794229 6.202909 8.406241 2.659716 4.931171 4.711707 4.460014 4.593241 5.881872 5.047247 3.918885 6.682385 2.969396 5.880809 7.348646 3.967903 6.541875 5.888511 4.258919 4.148449 4.645081 3.771111 3.197015 7.272440 1.602838 1.878139 
6.514825 5.958292 5.890690 7.915021 5.191962 6.150646 6.047953 1.847012 5.800157 5.349082 3.803262 5.131241 5.198761 5.102147 5.824486 7.623874 3.420801 6.122995 4.818279 3.999622 5.235984 5.194087 6.781191 3.228177 5.143741 4.258934 3.887273 5.074972 1.477273 3.838828 
6.435531 4.219131 5.696146 4.805986 5.860472 4.925968 5.033849 3.579568 4.209502 5.608467 5.231877 5.925963 5.811151 3.978031 4.667108 7.773379 2.054209 6.384489 5.914528 3.642329 5.467193 4.569111 6.098756 3.417209 4.887159 4.096364 4.070845 6.548896 1.530281 1.349159 
6.287401 4.521588 6.586275 5.207084 4.196419 3.203741 5.826872 3.792753 4.451895 4.377750 5.741234 5.046709 6.500031 4.190275 4.631776 7.731030 4.643204 5.094738 5.603113 3.823596 6.660828 4.165522 5.629802 3.265181 5.253873 1.450679 5.185437 5.422535 1.649627 3.302441 
6.367333 4.751821 6.953488 6.229806 5.670107 4.959271 4.845885 3.684705 5.327027 3.586646 4.688713 6.206951 5.848114 3.941607 4.560616 8.847173 2.717708 4.872385 6.308394 3.219566 6.269082 5.190713 4.879382 3.345687 5.458917 3.377313 4.143872 4.977002 1.122798 2.426113 
7.994155 4.900590 4.050612 5.538140 4.895949 5.125245 5.979583 3.712138 5.383161 4.650273 3.189221 4.565507 6.313395 3.377301 5.161139 6.529694 2.324068 6.380198 7.228114 4.074555 6.340746 4.610826 5.451303 4.000057 5.204426 3.388700 4.303395 5.180725 -0.276488 1.847835 
6.950742 4.395377 5.813696 7.697542 5.014165 6.633287 6.212401 3.417351 4.803636 4.468175 3.511796 4.210460 4.576171 5.479832 5.379691 8.246279 3.542998 5.271223 6.977897 3.331539 6.589243 5.160144 5.076185 2.590214 5.903540 2.997686 3.726488 6.419566 2.160184 3.097250 
5.550174 4.514146 7.344173 6.626523 3.691794 5.584161 6.668476 3.289650 5.671533 4.607669 2.726914 2.968322 5.359502 4.895396 2.941675 6.800137 4.064992 4.644894 5.791814 2.734862 5.910537 3.766361 6.573258 3.229030 6.520162 3.156689 5.471004 4.672307 1.265769 3.596651 
6.025758 3.263496 6.203284 6.298797 5.198622 5.523146 7.955673 2.655742 5.467470 4.302705 3.795517 5.986573 5.063808 7.261529 3.941606 8.362314 3.733202 5.333488 8.399522 3.892605 6.014573 5.964399 5.598089 2.496495 4.130188 3.317197 5.153631 5.791834 0.550391 2.824531 
7.255629 5.663085 5.125334 6.424554 4.402499 4.799165 6.715386 5.162034 3.757327 6.085547 4.227940 5.168048 5.749278 5.195769 4.352758 6.296871 3.509602 5.175212 7.420924 5.213231 6.594617 4.411352 5.967821 4.136497 5.209484 3.373010 4.925172 4.445059 1.843237 2.954150 
6.176763 4.109901 5.983068 6.583405 4.067018 4.565135 7.956847 4.557884 3.828155 3.389431 3.372746 4.707779 6.227897 4.804215 4.240691 7.886532 3.283450 4.532553 6.287328 4.414806 5.872768 5.791660 5.751498 3.365008 5.297772 2.997522 2.105027 7.552512 1.009902 2.316322 
6.226221 3.652955 6.467508 7.292813 4.977996 5.640842 6.103084 3.719100 4.349169 3.632781 3.477282 5.262652 4.924563 4.250823 3.999067 6.881871 3.505724 7.133413 5.447598 5.467453 4.701369 4.253413 4.036627 3.389928 5.613400 3.432327 3.857771 5.224855 1.865961 3.553698 
5.971135 3.680103 5.159959 5.962300 5.542955 5.933577 4.736793 3.480074 4.173755 5.013868 4.826977 5.659943 5.925417 4.435056 4.243420 7.349577 2.507092 4.427873 5.774040 4.800640 5.630750 4.198242 5.940682 2.764652 5.745859 3.490063 3.780286 5.249188 1.898432 4.499419 
6.495267 4.902449 5.919814 4.953864 3.703674 5.835956 7.520934 3.813066 4.625087 5.289554 3.469590 3.487092 5.948568 5.149847 3.698525 7.553924 3.054794 5.336688 5.618040 4.571173 5.380508 6.248369 4.835166 3.638626 5.603133 2.444394 3.659643 4.345259 1.824114 3.754580 
5.400217 4.577481 4.581320 4.248091 5.253774 6.259151 6.022466 4.029725 4.765249 5.698270 4.200774 5.089501 4.909770 5.626802 4.468011 6.289224 3.737119 4.495991 5.869629 3.774343 5.037658 5.481104 4.477548 2.454007 5.226650 2.956389 3.672685 5.674710 0.928672 4.292244 
8.287305 3.862017 5.764317 6.969972 4.229911 7.038151 6.756336 4.208727 3.080836 5.365430 4.031001 5.849323 6.424671 5.812474 4.455933 7.021390 3.513490 5.339581 7.346367 3.489116 5.678353 4.824639 5.551191 5.177779 6.911735 4.011171 4.073449 5.723452 1.677420 3.448198 
5.849774 6.217777 5.619693 5.949788 4.787397 5.562021 7.312562 3.875248 5.739671 4.515211 3.448004 5.631643 5.125218 4.811888 3.455672 7.986619 4.061817 3.680198 7.486917 2.720395 4.412270 6.418052 6.248960 3.121669 5.236196 2.472806 4.745100 6.012402 1.670442 2.948874 
7.698932 3.981211 6.114675 4.915907 4.168678 4.938003 6.111991 2.962741 4.642752 4.826424 4.706848 4.279021 4.612368 4.322787 2.825231 6.835478 4.347841 5.487366 6.202065 3.219134 6.735653 6.523826 4.638205 1.859686 4.906892 4.500716 2.571267 5.823461 0.697196 3.892963 
6.130612 4.133212 8.580167 6.267871 6.099407 4.332769 5.265266 3.415931 5.083405 4.852896 2.921433 4.958937 5.924298 3.303195 3.863716 7.546950 2.718043 4.354467 4.965943 3.155919 6.028364 4.168574 6.247969 3.503431 4.059776 2.586880 4.268569 5.400233 0.710225 2.235450 
6.624914 5.170816 5.664134 5.754337 6.920503 7.205143 6.525519 4.299319 1.966295 4.907137 3.810927 4.413826 5.455775 5.580555 5.150060 5.909985 4.510559 5.147302 7.425068 2.551822 4.709193 3.777478 6.284984 3.118212 3.869706 3.852696 4.663155 6.252476 1.944695 2.723926 
6.114242 5.184145 6.145061 5.643428 4.500816 4.487714 6.750449 4.445005 4.741275 3.816573 3.310219 4.228294 5.323484 5.553622 3.587895 7.646425 2.026879 3.911356 7.271402 3.459391 6.109588 3.205162 4.364827 4.181535 5.169519 3.622266 4.144409 5.927753 0.676452 2.644487 
6.372402 4.564751 6.362091 7.066637 3.255173 5.512653 6.623490 3.493961 5.575093 4.998316 2.836675 4.752158 4.442363 6.328006 4.670266 7.522785 2.477533 6.141697 4.014948 2.637641 5.800813 4.693101 5.796377 2.759532 4.872299 3.348380 3.815475 5.799773 2.271349 3.190034 
6.196494 3.951033 7.491090 7.165576 4.613873 6.251932 5.595894 3.686463 4.056657 6.553799 2.555594 4.376993 6.005108 4.975992 4.794507 8.929722 3.386049 4.710284 7.354819 2.726057 5.857611 5.201390 4.854150 3.020090 5.633728 3.347638 4.487685 4.715603 1.790781 1.406982 
6.978836 5.240445 7.047000 6.379651 3.902805 4.435548 5.921407 2.359518 3.329603 4.068056 4.725132 3.574658 6.242930 5.224801 2.679217 7.619345 3.818313 5.316149 7.112164 3.784808 4.840619 6.195414 4.956135 4.276830 6.290114 3.917717 4.666782 4.450807 1.130589 3.324180 
7.082858 5.646480 4.471094 6.250004 3.933676 4.892965 6.763249 4.328948 4.563912 4.077880 4.047472 5.998257 6.249641 4.641293 5.759396 7.519388 2.805910 4.795142 6.555113 6.235488 5.497936 5.938845 4.703374 3.583034 5.979452 2.387668 4.776166 5.381935 0.422972 2.366819 
6.567709 5.442335 6.661921 5.659942 3.603364 5.265769 6.082685 2.972153 5.496677 3.577604 4.687295 5.927244 5.463201 6.497999 3.063275 8.406934 3.261718 6.002091 5.083202 4.715340 5.037499 4.980131 5.862182 4.755015 4.058455 1.503659 3.779962 5.491669 0.808948 3.633416 
7.036456 4.299505 5.731379 6.375602 6.118518 6.600350 5.430405 4.022883 3.592553 3.491187 3.469591 6.411979 5.590471 5.032882 4.387313 7.127127 3.852080 4.644900 5.874798 5.101470 6.184879 5.151707 4.560767 3.362522 6.253888 2.198548 4.043256 5.718182 -0.705810 3.818314 
7.021966 3.962393 5.379142 7.227331 4.278991 5.665365 6.300767 4.061494 5.658540 4.948335 2.807892 4.420176 6.708917 6.712907 4.481684 6.448430 3.980003 4.836299 6.884850 3.785617 5.493418 6.743390 4.683860 2.821272 5.163550 2.312734 3.189470 5.891422 1.939308 2.937875 
6.026729 4.728516 6.429894 6.686382 3.994476 6.164554 6.072703 4.831689 4.230191 4.461756 3.881961 2.690754 5.867563 5.810205 4.222348 6.205552 3.545120 4.001512 6.677297 5.477901 6.439475 5.026659 5.098018 3.014623 4.638509 1.484001 4.958045 4.875465 1.764600 2.154726 
6.573557 4.354888 6.855094 5.951378 4.487767 4.222583 5.694071 4.772625 5.043181 3.610258 3.335625 3.760622 6.351344 4.082103 3.501812 8.313604 3.168222 6.418707 8.093533 2.595053 6.649768 3.965773 4.866285 2.736182 3.145080 0.938378 4.212032 5.262644 1.899902 2.336973 
7.218588 5.252617 5.313980 5.592281 4.858795 5.307944 5.718632 3.468168 4.828715 4.875299 4.686145 3.791368 4.431554 6.266655 4.915831 6.267031 3.414751 5.352397 7.115521 3.913945 4.879103 4.049034 4.571301 2.715341 5.540158 3.811276 5.193080 5.508771 1.456077 2.322541 
7.479354 3.555470 5.386027 4.869889 4.106430 5.591290 6.688748 4.345924 5.239325 5.329977 3.782989 4.569069 6.042941 5.022732 4.388906 7.498043 3.785075 5.123641 5.808909 3.070904 5.168186 5.814587 4.613091 3.285660 5.307204 3.112210 4.064492 4.962132 2.120346 2.881442 
6.104931 4.295058 7.100910 6.691450 5.552445 5.522676 6.343223 3.120443 5.433775 4.357353 2.597302 5.330352 4.882953 3.720044 4.342186 7.123198 3.645005 5.012311 5.914954 3.232877 5.803291 4.042908 4.712896 2.778638 5.510157 3.724382 2.942409 6.554342 2.541685 3.149031 
6.173670 5.441765 5.923107 5.423962 4.485606 6.312043 5.036233 3.702691 6.201348 5.560107 3.693829 4.699035 5.445075 5.735097 4.071590 7.154724 3.767723 4.423859 6.477987 4.495729 5.230019 6.620245 3.420262 4.230129 5.253544 3.417891 4.418587 4.868349 2.044952 2.979489 
6.180774 4.944143 6.706800 5.417539 5.882193 5.361875 6.893332 3.200397 5.317938 5.100542 4.425207 4.305212 6.188542 5.438695 4.364916 7.505915 3.470922 5.654270 4.446761 4.160559 5.936454 5.433997 3.780974 4.115375 5.260059 2.244938 4.232970 5.648648 1.628437 1.590312 
6.784424 5.485979 5.900390 5.178885 4.335617 5.934460 5.399270 3.893732 4.779726 4.700090 3.147160 5.402391 5.333244 4.454549 4.656091 7.328195 3.890140 5.852754 6.645918 2.702450 5.992944 2.974002 5.127176 2.230564 5.549690 2.085049 3.918941 4.298737 1.871444 1.615344 
5.778470 5.209283 5.694651 5.531553 5.402280 6.288794 7.028652 4.232825 5.593045 4.731394 3.538556 4.912955 5.088121 4.997122 4.389011 8.575792 1.605133 6.473518 6.636290 3.294741 5.032454 5.312334 4.875654 2.731386 5.820169 2.047628 4.065211 5.508136 1.051253 2.476333 
5.855439 5.612937 6.309699 5.923651 4.531187 4.993889 6.472593 3.852046 5.606055 5.850157 4.407611 5.180634 5.579094 5.043960 4.492491 6.506271 3.718610 5.084590 4.672963 3.799328 4.640336 5.297622 4.535492 2.477032 6.092434 1.042511 4.905184 5.644723 1.439153 2.873158 
6.513393 4.058281 5.749866 6.306956 3.830377 6.256513 6.768698 2.825837 4.214809 4.119639 4.432066 4.312675 6.449374 5.260031 4.868203 7.044571 3.188065 6.552731 6.525326 3.375767 4.248755 5.160626 4.275856 3.507225 5.853578 2.987225 4.685710 5.551368 1.064484 4.338004 
5.960693 5.191300 4.998531 5.641226 3.831825 4.209661 4.666169 3.712733 4.683625 4.477398 4.753449 4.693718 5.202643 5.314374 3.762678 6.587355 2.866497 4.871101 6.687101 2.302702 5.154701 4.036539 5.911433 3.214232 4.811459 2.093968 4.775161 5.570917 1.034006 3.587521 
7.435300 3.849206 5.971535 5.635358 4.019790 4.482139 5.706970 3.008524 4.959500 4.773125 4.493554 4.566388 3.964397 4.626391 4.034987 7.941439 0.686898 5.649898 5.526489 3.364855 5.390483 5.775514 4.729989 3.641430 6.669841 1.601957 3.511861 4.545067 0.332488 3.279133 
6.989763 4.127300 6.210224 6.075527 4.789994 6.148783 5.871748 4.255189 5.356952 5.539148 5.094990 4.851060 5.625451 4.692681 4.191939 8.086456 3.321470 4.890949 5.950609 5.031071 4.680237 4.014713 5.157359 4.539508 4.852492 3.068884 5.177150 5.150808 1.026900 2.024431 
6.287427 4.765681 6.383015 5.251629 4.927209 5.695780 6.639660 5.242467 3.427401 5.519897 3.977877 5.055920 6.212523 4.237736 3.195349 6.590832 2.301527 4.074180 6.981400 5.021247 5.387656 4.900890 6.247291 3.806878 4.220450 3.240589 4.754205 5.456681 1.120657 3.270164 
5.767041 3.903777 5.144542 3.789463 5.836913 3.795080 7.260345 4.702187 4.411905 5.135690 4.361187 5.638034 7.330389 4.765563 4.721514 5.512439 3.053183 6.394911 6.916821 2.664244 6.409173 4.670614 4.505461 3.370975 4.630543 2.520250 4.578213 5.302177 0.575073 3.036452 
7.835430 4.292031 6.669859 4.504582 3.777737 5.131603 5.341813 4.630304 5.422789 4.381525 4.166954 6.495873 5.726924 4.496573 3.791207 6.955458 4.522276 6.298336 6.415837 3.135281 6.101514 4.178114 6.105110 3.539281 6.106811 3.367416 2.801874 5.767490 0.660022 2.452443 
5.619150 4.623967 5.756447 5.098167 4.318154 4.541338 5.165820 2.019619 5.933412 3.506996 3.627031 5.191060 5.654999 4.290062 4.425806 6.621204 2.635193 4.645774 5.675955 3.807915 6.390398 5.279369 4.281866 2.492254 5.120014 2.366195 5.124528 6.159086 1.889786 3.932633 
6.817527 4.188155 4.190764 6.584765 4.472222 4.812238 6.108625 3.081601 4.781438 3.842349 5.097711 3.279389 5.366392 3.526172 5.344150 8.703705 3.816236 4.393922 6.818715 2.372296 5.571277 4.568854 4.686231 2.628304 4.290234 2.386610 3.790271 6.369697 0.798480 3.405784 
5.456838 6.774464 6.534630 4.579903 4.378703 5.756273 6.052143 2.672856 4.896129 3.316729 3.955898 5.985398 5.982302 6.339110 4.912506 6.393313 2.582707 4.807469 6.560066 5.276036 6.531831 6.503208 4.816456 4.023163 6.194708 3.368467 5.061682 5.124292 1.282881 1.613301 
6.438632 4.663946 6.544768 6.190477 5.434833 7.053413 5.809746 2.444276 4.042811 4.723903 6.232662 4.778695 5.778390 4.552990 4.939023 6.581163 2.018013 5.113997 5.672339 3.813681 6.485821 5.425567 6.504827 3.411488 4.752917 3.064436 3.632175 5.166597 1.564189 3.046181 
6.617429 4.148043 5.291901 6.162752 4.581316 5.094869 5.596310 3.404069 4.115499 5.343182 4.294301 6.610349 4.581808 4.541604 5.480923 8.488407 4.865955 4.406390 6.122936 3.542933 5.769738 5.738355 5.787614 3.191877 6.569580 3.477903 5.595940 5.542050 1.897018 2.668772 
6.435854 4.025013 7.431677 6.339197 4.848471 5.058291 5.869364 2.078098 5.407251 3.090573 4.305388 3.890552 4.511309 5.500431 3.756202 5.928548 3.514864 6.090970 5.996518 3.452117 5.755630 4.591196 5.277160 2.796326 5.253669 2.915217 3.840162 4.242637 1.740161 3.010053 
7.156791 3.951648 5.918770 6.105433 5.399683 6.172967 6.639281 3.074967 3.923376 5.821900 4.375778 4.816102 4.925175 5.243841 4.442299 7.561456 2.700483 5.594593 5.082420 3.672268 6.103169 3.850131 5.541122 2.670030 6.583006 3.629719 3.752402 6.388628 0.895869 1.969850 
6.574261 4.368041 6.030842 6.760876 4.289093 5.507731 6.044954 4.248470 4.934363 4.908653 3.988493 4.661543 6.810408 5.141364 3.709073 6.601941 3.148724 3.453912 6.579227 4.810334 4.790478 4.430757 5.656540 2.092611 4.674487 2.859825 3.554251 5.285395 1.936457 2.882735 
5.239035 4.512913 6.685107 5.207726 5.929230 3.247636 5.787269 2.678685 4.024551 5.355953 4.395436 4.245770 5.534311 5.251968 3.765510 7.019089 4.182405 3.931014 5.684947 2.696199 5.709096 5.914573 7.112799 2.025177 6.206969 2.106273 4.142599 5.302365 2.337238 2.159915 
6.521761 4.053028 7.291873 6.443418 4.648214 5.267287 5.702805 3.946954 5.788964 4.307387 3.947347 6.057812 4.617769 4.812586 3.901089 6.601862 4.593351 4.017465 6.713004 3.395456 6.823477 4.732867 4.496169 3.509316 6.367253 2.331306 4.276997 6.092775 0.307433 1.626027 
5.875391 5.990024 5.706839 6.788485 6.634192 6.791680 6.835199 3.961781 4.870741 5.209970 4.016813 5.558294 5.035898 5.583178 3.955296 7.459625 3.695492 5.818756 5.994249 4.524984 4.270971 5.039633 3.869915 3.443382 5.423278 4.905862 3.840223 5.348767 2.684952 2.345871 
6.683438 4.884534 5.713390 6.878523 4.538814 6.304348 7.083703 3.795147 4.784355 5.614625 2.774748 5.498184 5.722899 3.780664 3.198903 6.570108 3.874485 5.297100 5.069881 3.245568 4.531990 4.727898 5.835925 2.885613 7.415103 3.372629 4.416563 5.792610 1.480258 2.202241 
5.991421 4.229570 5.065536 5.495401 4.889411 5.386473 5.417180 3.542536 3.958910 5.223114 5.121076 3.749284 6.059643 6.051198 3.934489 7.296166 3.887124 5.131155 5.331298 4.236588 5.815624 4.990231 6.151197 3.528329 4.669443 3.426620 3.662956 4.242676 1.690924 2.011502 
6.341749 4.054688 6.590286 6.584017 4.559629 6.027509 6.293751 3.017849 5.241447 5.223972 2.617687 4.793037 5.857380 3.316856 4.166408 8.060522 3.412672 5.216283 6.808816 3.693920 6.124488 4.943164 5.617110 2.327517 5.507543 3.198092 3.636672 4.998139 2.319691 2.507970 
6.295399 4.649937 7.690490 5.742669 4.438967 4.466487 6.467175 4.417147 5.108721 4.681803 4.943099 4.773150 5.865968 4.262804 3.166097 6.078442 1.381165 4.949679 7.534575 4.021254 6.331958 4.946221 5.441719 2.481397 5.776445 2.436388 4.012979 5.786961 1.350139 3.153131 
7.669728 5.394414 5.522796 5.699260 4.960044 6.049027 6.026121 4.465426 4.534979 4.542741 4.435229 5.500893 5.905206 4.330040 4.192139 6.867942 3.751643 4.345325 7.212503 2.676758 5.444607 5.821458 4.144731 2.951391 6.228386 2.689176 4.054380 6.338736 3.097465 2.340794 
