# Supplementary material for: Assessing stability of gene selection in microarray data analysis
Source: BMC Bioinformatics. 2006 Feb 1;7:50. doi: 10.1186/1471-2105-7-50 (PMC1403808; doi:10.1186/1471-2105-7-50)
Supplement: Additional File 1 — includes the executable programs employed in this study [file 1471-2105-7-50-S1.zip › R_code/BY.r]

# Windows/Linux versions differ. Change the line of "source"
# We need: data.txt; pvalue_theo.txt.
#
#

genenum <- 1255
threshold <- 0.05
my.nd <- 125

ndatasets <- 200                         #number of ind. datasets.

source("/home/xqiu/lib/R/basics.r")
#source("X:/lib/R/basics.r")

my.pvalue <- matrix(scan(file="../pvalue_theo.txt"), nrow=ndatasets, ncol=genenum, byrow=T) #for theoretical pvalues
my.pvalue.adj <- my.pvalue              #keep the same dimensions
my.diffgenes <- seq(ndatasets)
my.power <- seq(ndatasets)
my.FDR <- seq(ndatasets)

for (i in 1:ndatasets){
  my.pvalue.adj[i,] <- p.adjust(my.pvalue[i,], "BY")
  my.diffgenes[i] <- sum( my.pvalue.adj[i,] <= threshold )
  my.power[i] <- sum(my.pvalue.adj[i,1:my.nd] <= threshold)/my.nd
  my.FDR[i] <- ifelse(my.diffgenes[i]==0, 0, sum(my.pvalue.adj[i,(my.nd +1):genenum] <= threshold)/my.diffgenes[i])
}

print("Mean Number of diff. genes:")
mean(my.diffgenes)

print("STD of diff. genes:")
sd(my.diffgenes)

print("Mean power of this BY test:")
mean(my.power)

print("STD power of this BY test:")
sd(my.power)

print("Mean FDR of this BY test:")
mean(my.FDR)

print("STD of the  FDR of this BY test:")
sd(my.FDR)
