# Supplementary material for: Assessing stability of gene selection in microarray data analysis
Source: BMC Bioinformatics. 2006 Feb 1;7:50. doi: 10.1186/1471-2105-7-50 (PMC1403808; doi:10.1186/1471-2105-7-50)
Supplement: Additional File 1 — includes the executable programs employed in this study [file 1471-2105-7-50-S1.zip › R_code/EB.r]

# This is for Windows version. For Linux, change the line of "source"
# We need: data.txt; pvalue_theo.txt.

threshold <- 0.95

source("X:/lib/R/basics.r")
source("X:/lib/R/empirical_bayes.r")
#source("~/lib/R/basics.r")
#source("~/lib/R/empirical_bayes.r")

ndatasets <- 200
my.ints <- 1000
my.pn <- 20

genenum <- 12558

my.nd <- 125

####################################
my.tvec <- matrix(scan("h1_tvec.txt", n = ndatasets * genenum), nrow=ndatasets, ncol=genenum, byrow=T)
my.longtvec <- matrix(scan("h1_longtvec.txt", n = ndatasets * genenum * my.pn), nrow=ndatasets, ncol=(genenum*my.pn), byrow=T)
####################################
my.ppfun.ker.cross <- function(my.tvec, my.longtvec, my.ints){
  my.fnaught.ker <- my.fnaughtfun.permut.ker(my.longtvec, my.tvec, my.ints)
  my.fhat.ker <- my.fhatfun.ker(my.tvec, my.ints)
  my.pp.permut.ker <- 1- my.fnaught.ker/my.fhat.ker
  return(my.pp.permut.ker)
}
####################################
my.pp.permut.ker <- matrix(0, nrow=genenum, ncol=ndatasets, byrow=T)
my.diffgenes <- seq(0, 0, length=ndatasets)
for (k in 1:ndatasets){
  my.pp.permut.ker[,k] <- my.ppfun.ker.cross(my.tvec[k,], my.longtvec[k,], my.ints) 
  my.diffgenes[k] <- sum(my.pp.permut.ker[,k] > threshold)
}

#rm(my.longtvec)
####################################

print("Mean number of diff. genes:")
mean(my.diffgenes)

print("The STD of diff. genes:")
my.sdjack(my.diffgenes)

#save.image("EB/.RData")
