# Supplementary material for: Assessing stability of gene selection in microarray data analysis
Source: BMC Bioinformatics. 2006 Feb 1;7:50. doi: 10.1186/1471-2105-7-50 (PMC1403808; doi:10.1186/1471-2105-7-50)
Supplement: Additional File 1 — includes the executable programs employed in this study [file 1471-2105-7-50-S1.zip › R_code/template_empirical_bayes_ker.r]

# This template is for the kernel smoothing only. It is meant to be called by some ./empirical_bayes_ker.sh.
# we need: 1. TVEC_FILE; 2. LONGTVEC_FILE; 3. GENENUM; 4. CROSSNUM; 5. MYPN (permutation number); 6. INTS (how many intervals needed to compute density functions f0 and fhat); 7. THRESHOLD; 8. RDATAFILE

source("/home/xqiu/lib/R/basics.r")
source("/home/xqiu/lib/R/empirical_bayes.r")

####################################
my.tvec <- matrix(scan("TVEC_FILE", n = CROSSNUM * GENENUM), nrow = CROSSNUM, ncol = GENENUM, byrow=T)
my.longtvec <- matrix(scan("LONGTVEC_FILE", n = CROSSNUM * GENENUM * MYPN), nrow = CROSSNUM, ncol=(GENENUM*MYPN), byrow=T)
####################################
my.diffgenelist <- as.list(seq(CROSSNUM))
my.posterior.prob.ker <- matrix(0, nrow=GENENUM, ncol=CROSSNUM)
for (k in 1:CROSSNUM){
  results.k <- my.combinefun.ker(my.tvec[k,], my.longtvec[k,], INTS, THRESHOLD)
  my.posterior.prob.ker[,k] <- results.k$my.pp.permut.ker
  my.diffgenelist[[k]] <- results.k$my.diffgenelist
}
rm(my.tvec)
rm(my.longtvec)
my.diffgenes <- unlist(lapply(my.diffgenelist, length))

print("We have 1. my.diffgenelist which is a crossnum long list of gene names; 2. my.posterior.prob.ker, which is invariant under diff. threshold; 3. diffgenes, length of each list of gene names.")
save.image("RDATAFILE")
