# Supplementary material for: Assessing stability of gene selection in microarray data analysis
Source: BMC Bioinformatics. 2006 Feb 1;7:50. doi: 10.1186/1471-2105-7-50 (PMC1403808; doi:10.1186/1471-2105-7-50)
Supplement: Additional File 1 — includes the executable programs employed in this study [file 1471-2105-7-50-S1.zip › R_code/report_EB.r]

my.data.name <- "cross-d 7"
my.data <- read.table("TALL_Hyperdip43.txt", header=F, row.names=1)
source("basics_combine2.r")

my.cross.num <- 200
my.cutoff <- 43 
my.ints <- 500
my.pn <- 20

genenum <- 12558
slidenum <- 86
my.d <- 7
new.slidenum <- slidenum - 2*my.d
new.cutoff <- my.cutoff - my.d

####################################
my.combinefun.ker.cross <- function(my.tvec, my.longtvec, my.ints){
  my.fnaught.ker <- my.fnaughtfun.permut.ker(my.longtvec, my.tvec, my.ints)
  my.fhat.ker <- my.fhatfun.ker(my.tvec, my.ints)
  my.pp.permut.ker <- 1- my.fnaught.ker/my.fhat.ker
  my.diffgenelist.permut.ker <- seq(1:genenum)[my.pp.permut.ker>0.8]
  return(my.diffgenelist.permut.ker)
}
####################################
h1.diffgenelist <- NULL
for (i in 1:my.cross.num){
  h1.diffgenelist[[i]] <- my.combinefun.ker.cross(h1.tvec[i,], h1.longtvec[i,], my.ints)    # 100 elements, each a list of diff genes.
}
rm(h1.tvec)
rm(h1.longtvec)
####################################
h1.diffgenes <- unlist(lapply(h1.diffgenelist, length))

h1.freq <- seq(genenum)
h1.diffgenelist.unlist <- unlist(h1.diffgenelist)
for (i in 1:genenum){
  h1.freq[i] <- sum(h1.diffgenelist.unlist == i)
}

h1.proportion <- h1.freq/my.cross.num
h1.var.proportion <- seq(genenum)
for (i in 1:genenum){
  h1.var.proportion[i] <- h1.proportion[i] * (1 - h1.proportion[i] ) * 4
}

mean(h1.diffgenes)
my.sdjack(h1.diffgenes, my.cutoff, 36)
mean(h1.proportion)
mean(h1.var.proportion)

###The two "invariant" groups #####
sum(h1.proportion == 0)                 #Number of genes that are never selected
sum(h1.proportion == 1)                 #Number of genes that are always selected
##### Total percentage of invariant genes #######
sum(h1.var.proportion==0)/genenum
