# Supplementary material for: Assessing stability of gene selection in microarray data analysis
Source: BMC Bioinformatics. 2006 Feb 1;7:50. doi: 10.1186/1471-2105-7-50 (PMC1403808; doi:10.1186/1471-2105-7-50)
Supplement: Additional File 1 — includes the executable programs employed in this study [file 1471-2105-7-50-S1.zip › R_code/README]

R source code

You can find those R source code available here:

BH.r*            EB_TALL_hyperdip.r*     est_FDR_FWER_EB.r
BH_TALL_hyp.r*   EB_corr.r*              est_FDR_FWER_bonferroni.r
BH_corr.r*       README                  est_FDR_FWER_bonferroni_TALL.r
BH_orig.r*       basics_combine2.r*      pics.r
BY.r*            est_FDR_FWER_BH.r       pics_gen.r
BY_TALL_hyp.r*   est_FDR_FWER_BH_Tall.r  report_EB.r*
Bon_TALL_hyp.r*  est_FDR_FWER_BY.r       template_empirical_bayes_ker.r
EB.r*            est_FDR_FWER_BY_Tall.r


Basically, BH means Benjamini Hochberg procedure, BY means Benjamini
Yekutieli procedure, EB means Empirical Bayes methodology.  with corr
somewhere in the name means it is specially designed to manipulate
simulated datasets with correlation.  With TALL_hyperdip in the name
means it is only useful for the biological data. 

basics_combine2.r contains some common functions useful for all
programs.  template_empirical_bayes_ker.r is not useful by itself, but
one of the Bash script, empirical_bayes_ker.sh in Scripts folder
depends on it.
