# Supplementary material for: Assessing stability of gene selection in microarray data analysis
Source: BMC Bioinformatics. 2006 Feb 1;7:50. doi: 10.1186/1471-2105-7-50 (PMC1403808; doi:10.1186/1471-2105-7-50)
Supplement: Additional File 1 — includes the executable programs employed in this study [file 1471-2105-7-50-S1.zip › R_code/est_FDR_FWER_BH_Tall.r]

source("~/lib/R/basics.r")
source("~/lib/R/empirical_bayes.r")

ndatasets <- 200
genenum <- 12558

###### let's first find the appropriate threshold to be used in FDR:
threshold2 <- seq(ndatasets)
for (i in 1:ndatasets){
  threshold2[i] <- max(my.pvalue[,i][my.pvalue.adj[,i] <= threshold])
}
######
my.est.FDR <- seq(ndatasets)
for (i in 1:ndatasets){
  my.est.FDR[i] <- my.est.FDRfun(my.pvalue[,i], threshold2[i])
}
######
print("BH Mean est.FDR:")
mean(my.est.FDR)

print("BH STD est.FDR:")
sd(my.est.FDR)
