# Supplementary material for: Assessing stability of gene selection in microarray data analysis
Source: BMC Bioinformatics. 2006 Feb 1;7:50. doi: 10.1186/1471-2105-7-50 (PMC1403808; doi:10.1186/1471-2105-7-50)
Supplement: Additional File 1 — includes the executable programs employed in this study [file 1471-2105-7-50-S1.zip › R_code/est_FDR_FWER_bonferroni_TALL.r]

source("~/lib/R/basics.r")
source("~/lib/R/empirical_bayes.r")

ndatasets <- 200
my.ints <- 200
genenum <- 12558

###### let's first find the appropriate threshold to be used in FDR:
threshold2 <- threshold/genenum
######
my.est.FDR <- seq(ndatasets)
for (i in 1:ndatasets){
  my.est.FDR[i] <- my.est.FDRfun(my.pvalue[i,], threshold2)
}
######
my.pvalue.adj <- my.pvalue * genenum
for (i in 1:ndatasets){
  my.diffgenes[i] <- sum(my.pvalue.adj[i,] <= threshold)
}
######
print("Bonferroni Mean Diff. genes:")
mean(my.diffgenes)

print("Bonferroni STD Diff. genes:")
my.sdjack(my.diffgenes, my.cutoff, my.cutoff - my.d)

print("Bonferroni Mean est.FDR:")
mean(my.est.FDR)

print("Bonferroni STD est.FDR:")
my.sdjack(my.est.FDR, my.cutoff, my.cutoff - my.d)

save.image()
