# Supplementary material for: Assessing stability of gene selection in microarray data analysis
Source: BMC Bioinformatics. 2006 Feb 1;7:50. doi: 10.1186/1471-2105-7-50 (PMC1403808; doi:10.1186/1471-2105-7-50)
Supplement: Additional File 1 — includes the executable programs employed in this study [file 1471-2105-7-50-S1.zip › R_code/pics_gen.r]

DATA="simu86"
METHOD="EB"
METHOD.NAME=ifelse(METHOD == "BH", "Ben. Hoch.", "Emp. Bayes.")
TITLE=paste("Num. Diff. Genes", DATA, METHOD.NAME, sep=", ")

pdf(paste(DATA, METHOD, "diffgenes.pdf", sep="_"))
hist(my.diffgenes, probability=T, main=TITLE) 
dev.off()
