# Supplementary material for: Assessing stability of gene selection in microarray data analysis
Source: BMC Bioinformatics. 2006 Feb 1;7:50. doi: 10.1186/1471-2105-7-50 (PMC1403808; doi:10.1186/1471-2105-7-50)
Supplement: Additional File 1 — includes the executable programs employed in this study [file 1471-2105-7-50-S1.zip › R_code/Bon_TALL_hyp.r]

# This is for Windows version. For Linux, change the line of "source"
# Do this after BH. We expect all the original p_values are there.

memory.limit(size = 2000)

my.pvalue.adj <- matrix(0, nrow=my.cross.num, ncol=genenum, byrow=T)
my.diffgenes.counts <- seq(0, 0, length=genenum)
my.diffgenes <- seq(0, 0, length=my.cross.num)
for (k in 1:my.cross.num){
  my.pvalue.adj[k,] <- my.pvalue[k,] * genenum
  my.diffgenes.counts <- my.diffgenes.counts + ( my.pvalue.adj[k,] <= threshold )
  my.diffgenes[k] <- sum(my.pvalue.adj[k,] <= threshold)
}

my.diffgenelist80 <- seq(genenum)[my.diffgenes.counts >= 0.8 * my.cross.num] #the 80% genelist

my.pvalue.adj.org <- my.pvalue.org * genenum
my.diffgenelist.org <- seq(genenum)[my.pvalue.adj.org <= threshold]

print("The original diffgenes:")
length(my.diffgenelist.org)
print("Mean number of diff. genes:")
mean(my.diffgenes)
print("The jackknife STD of diff. genes:")
my.sdjack(my.diffgenes, my.cutoff, my.cutoff - my.d)
print("The 80% of discoveries:")
length(my.diffgenelist80)
print("The 80% genes that are in the original list:")
length(intersect(my.diffgenelist80, my.diffgenelist.org))
print("Data is in Bon/.RData.")

save.image()
