# Supplementary material for: Assessing stability of gene selection in microarray data analysis
Source: BMC Bioinformatics. 2006 Feb 1;7:50. doi: 10.1186/1471-2105-7-50 (PMC1403808; doi:10.1186/1471-2105-7-50)
Supplement: Additional File 1 — includes the executable programs employed in this study [file 1471-2105-7-50-S1.zip › R_code/BH_corr.r]

# This is for Windows version. For Linux, change the line of "source"
# We need: data.txt; pvalue_theo.txt.

genenum <- 1255
threshold <- 0.05
my.cutoff <- 43
my.nd <- 125

slidenum <- 86

source("/home/xqiu/lib/R/basics.r")
#source("X:/lib/R/basics.r")

my.pvalue <- matrix(scan(file="pvalue_theo.txt"), ncol=genenum, byrow=T) #for theoretical pvalues
my.pvalue <- t(my.pvalue)
my.cross.num <- dim(my.pvalue)[2]       #nrow(my.pvalue) = genenum, ncol=my.cross.num

my.pvalue.adj <- matrix(0, nrow=genenum, ncol=my.cross.num, byrow=T)
my.power <- seq(my.cross.num)

my.diffgenes.counts <- seq(0, 0, length=genenum)
my.diffgenes <- seq(0, 0, length=my.cross.num)
my.power <-  seq(0, 0, length=my.cross.num)
my.FDR <-  seq(0, 0, length=my.cross.num)
for (k in 1:my.cross.num){
  my.pvalue.adj[,k] <- p.adjust(my.pvalue[,k], "BH")
  my.diffgenes.counts <- my.diffgenes.counts + ( my.pvalue.adj[,k] <= threshold )
  my.diffgenes[k] <- sum(my.pvalue.adj[,k] <= threshold)
  my.power[k] <- sum(my.pvalue.adj[1:my.nd,k] <= threshold)/my.nd
  my.FDR[k] <- ifelse(my.diffgenes[k]==0, 0, sum(my.pvalue.adj[(my.nd):genenum,k] <= threshold)/my.diffgenes[k])
}

my.diffgenelist80 <- seq(genenum)[my.diffgenes.counts >= 0.8 * my.cross.num] #the 80% genelist

print("Mean number of diff. genes:")
mean(my.diffgenes)
print("The STD of diff. genes:")
sd(my.diffgenes)
print("The 80% of discoveries:")
length(my.diffgenelist80)
print("Data is in BH/.RData.")
print("The average power of this BH test:")
mean(my.power)
print("The STD of power:")
sd(my.power)
print("The average FDR of this BH test:")
mean(my.FDR)
print("The STD of FDR:")
sd(my.FDR)

save.image("BH/.RData")
