# Supplementary material for: Assessing stability of gene selection in microarray data analysis
Source: BMC Bioinformatics. 2006 Feb 1;7:50. doi: 10.1186/1471-2105-7-50 (PMC1403808; doi:10.1186/1471-2105-7-50)
Supplement: Additional File 1 — includes the executable programs employed in this study [file 1471-2105-7-50-S1.zip › R_code/pics.r]

datanames <- c("D7", "SIM15", "SIM43", "SIM15CORR", "SIM43CORR")
method.names.a <- c("B", "WY")
method.names.b <- c("KS", "CVM", "t")
method.names <- NULL
for (i in method.names.a){
  for (j in method.names.b){
    method.names <- c(method.names, paste(i, j, sep="."))
  }
}

method.names <- c(method.names, paste(c("BH", "BY", "EB"), "t", sep="."))
method.names

for (k in datanames){
  postscript(file=paste(k, "eps", sep="."), horizontal=F, height=6, width=6, onefile=F, paper="special")
  par(mfrow=c(3,3))
  for (m in method.names){
    DATA <- paste(k, m, sep=".")
    method <- sub('\\.', "/", m)
    hist(get(DATA), main=method, xlab="", probability=T)
  }
  dev.off()

  pdf(file=paste(k, "pdf", sep="."))
  par(mfrow=c(3,3))
  for (m in method.names){
    DATA <- paste(k, m, sep=".")
    method <- sub('\\.', "/", m)
    hist(get(DATA), main=method, xlab="", probability=T)
  }
  dev.off()
}
