# Supplementary material for: Assessing stability of gene selection in microarray data analysis
Source: BMC Bioinformatics. 2006 Feb 1;7:50. doi: 10.1186/1471-2105-7-50 (PMC1403808; doi:10.1186/1471-2105-7-50)
Supplement: Additional File 1 — includes the executable programs employed in this study [file 1471-2105-7-50-S1.zip › R_code/basics_combine2.r]

my.pi0fun <- function(my.pp, l){
  genenum <- length(my.pp)
  nl <- sum(my.pp>l)
  return(nl/(genenum*(1-l)))
}

my.identifyfun <- function(my.tvec, a, b){
  my.lista <- seq(length(my.tvec))[my.tvec<a]
  my.listb <- seq(length(my.tvec))[my.tvec>b]
  return(c(my.lista, my.listb))
}

my.sdjack=function(x, n, r){            # x may be the number of diffgenes; n=my.cutoff, r=my.size1
  N <- length(x)                        #N=my.cross.num
  d <- n-r
  sdjack <- sqrt( r*(N-1)/(d*N)  * var(x))
  return(sdjack)
}

my.tvecfun=function(my.data, my.cutoff){
  genenum=dim(my.data)[1]
  slidenum=dim(my.data)[2]
  my.size2=slidenum - my.cutoff
  my.g1=as.matrix(my.data[,1:my.cutoff])
  my.g2=as.matrix(my.data[,(my.cutoff+1):slidenum])
  my.tvec=seq(genenum)
  for (i in 1:genenum) {
    sp2 <- ((my.cutoff -1)*var(my.g1[i,]) + (my.size2 -1)*var(my.g2[i,]))/(slidenum -2)
    my.tvec[i] <- (mean(my.g1[i,]) - mean(my.g2[i,]))/sqrt(sp2*(1/my.cutoff + 1/my.size2))
  }
  return(my.tvec)
}                                       #only one result: my.tvec


#I need some specialized fnaughtfuns:

my.fnaughtfun.t=function(my.tvec, my.dfs){
  my.fnaught=NULL
  for (i in 1:length(my.tvec))
  my.fnaught[i]=dt(my.tvec[i], my.dfs)  #here my.dfs is a fixed integer
return(my.fnaught)
}

my.fnaughtfun.permut.ker=function(my.longtvec, my.tvec, my.ints){
  my.partitions=density(my.tvec, n=my.ints+1)$x #this is the partitions
  my.indices=cut(my.tvec, my.partitions, labels=F) #this is the index of my.tvec, not my.longtvec
  my.fhatref=density(my.longtvec, n=my.ints, from=min(my.partitions), to=max(my.partitions))$y #this has the same dim as ints
  my.fhatref[my.indices]
}

my.fnaughtfun.permut.glm=function(my.longtvec, my.tvec, my.ints, my.pn){
  genenum <- length(my.longtvec)
  my.hist.results <- hist(my.longtvec, plot=F)
  my.tcounts <- my.hist.results$counts
  x1 <- my.hist.results$mids
  dh <- x1[2] - x1[1]
  x2=x1*x1
  x3=x1*x2
  x4=x3*x1
  my.model1<-glm(my.tcounts ~ x1 + x2 + x3 + x4, family=poisson)
  my.fhatref=my.model1$fitted.values/(genenum*dh)
  names(my.fhatref)=NULL
  my.approxfun <- approxfun(x1, my.fhatref, rule=0) #this is the density function derived from longtvec
  my.fhat <-  my.approxfun(my.tvec)     #plugin tvec into that function
  return(my.fhat)
}

#########################################

my.fhatfun.ker=function(my.tvec, my.ints){
  my.denresults=density(my.tvec, n=my.ints+1)
  my.fhatref=my.denresults$y    #this is the true distribution
 ## names(my.fhatref)=NULL
  my.indices=cut(my.tvec, my.denresults$x, labels=F)
  my.fhatref[my.indices]
}

my.fhatfun.glm=function(my.tvec, my.ints){
  genenum <- length(my.tvec)
  my.hist.results <- hist(my.tvec, plot=F)
  my.tcounts <- my.hist.results$counts
  x1 <- my.hist.results$mids
  dh <- x1[2] - x1[1]
  x2=x1*x1
  x3=x1*x2
  x4=x3*x1
  my.model1<-glm(my.tcounts ~ x1 + x2 + x3 + x4, family=poisson)
  my.fhatref=my.model1$fitted.values/(genenum*dh)
  names(my.fhatref)=NULL
  my.approxfun <- approxfun(x1, my.fhatref, rule=0)
  my.fhat <-  my.approxfun(my.tvec)
  return(my.fhat)
}

my.fhatfun.hist=function(my.tvec, my.ints){
  this.min <- min(my.tvec)-0.0001
  this.max <- max(my.tvec)+0.0001
  this.step <- (this.max-this.min)/my.ints
  grid <- seq(this.min, this.max, this.step)
  my.fhatref=hist(my.tvec, breaks=grid, probability=T, plot=F)$density
 ## names(my.fhatref)=NULL
  my.indices=cut(my.tvec, grid, labels=F)
  my.fhatref[my.indices]
}


########################
my.combinefun.ker.selfcons <- function(my.tvec, my.longtvec, my.ints, fixed.gene.list){
  genenum0 <- length(fixed.gene.list)
  my.fnaught.ker <- my.fnaughtfun.permut.ker(my.longtvec, my.tvec, my.ints) #this length is called "gnum2"
  my.fhat.ker <- my.fhatfun.ker(my.tvec, my.ints)

  my.pp.permut.ker <- 1- my.fnaught.ker/my.fhat.ker
  my.diffgenelist.permut.ker <- fixed.gene.list[my.pp.permut.ker[1:genenum0]>0.8] #we are only interested in the first 3000 genes

  return(list(my.fnaught.ker=my.fnaught.ker, my.fhat.ker=my.fhat.ker, my.pp.permut.ker=my.pp.permut.ker, my.diffgenelist.permut.ker=my.diffgenelist.permut.ker))
}
