# Supplementary material for: Assessing stability of gene selection in microarray data analysis
Source: BMC Bioinformatics. 2006 Feb 1;7:50. doi: 10.1186/1471-2105-7-50 (PMC1403808; doi:10.1186/1471-2105-7-50)
Supplement: Additional File 1 — includes the executable programs employed in this study [file 1471-2105-7-50-S1.zip › R_code/EB_corr.r]

# This is for Windows version. For Linux, change the line of "source"
# We need: data.txt; pvalue_theo.txt.

threshold <- 0.95

source("X:/lib/R/basics.r")
source("X:/lib/R/empirical_bayes.r")

my.cross.num <- 200
my.cutoff <- 43 
my.ints <- 200
my.pn <- 20

genenum <- 1255
slidenum <- 86
my.d <- 7
new.slidenum <- slidenum - 2*my.d
new.cutoff <- my.cutoff - my.d
my.nd <- 125

####################################
my.data <- matrix(scan("data.txt"), nrow=genenum, byrow=T)
cross.table <- matrix(scan("cross.txt"), nrow=my.cross.num, ncol=new.slidenum, byrow=T)
h1.tvec <- matrix(scan("h1_tvec.txt", n = my.cross.num * genenum), nrow=my.cross.num, ncol=genenum, byrow=T)
h1.longtvec <- matrix(scan("h1_longtvec.txt", n = my.cross.num * genenum * my.pn), nrow=my.cross.num, ncol=(genenum*my.pn), byrow=T)
####################################
my.ppfun.ker.cross <- function(my.tvec, my.longtvec, my.ints){
  my.fnaught.ker <- my.fnaughtfun.permut.ker(my.longtvec, my.tvec, my.ints)
  my.fhat.ker <- my.fhatfun.ker(my.tvec, my.ints)
  my.pp.permut.ker <- 1- my.fnaught.ker/my.fhat.ker
  return(my.pp.permut.ker)
}
####################################
h1.pp.permut.ker <- matrix(0, nrow=genenum, ncol=my.cross.num, byrow=T)
h1.diffgenes.counts <- seq(0, 0, length=genenum)
h1.diffgenes <- seq(0, 0, length=my.cross.num)
h1.power <-  seq(0, 0, length=my.cross.num)
h1.FDR <-  seq(0, 0, length=my.cross.num)
for (k in 1:my.cross.num){
  h1.pp.permut.ker[,k] <- my.ppfun.ker.cross(h1.tvec[k,], h1.longtvec[k,], my.ints) 
  h1.diffgenes.counts <- h1.diffgenes.counts + ( h1.pp.permut.ker[,k] > threshold )
  h1.diffgenes[k] <- sum(h1.pp.permut.ker[,k] > threshold)
  h1.power[k] <- sum(h1.pp.permut.ker[1:my.nd,k] > threshold)/my.nd
  h1.FDR[k] <- sum(h1.pp.permut.ker[(my.nd):genenum,k] > threshold)/h1.diffgenes[k]
}
h1.diffgenelist80 <- seq(genenum)[h1.diffgenes.counts >= 0.8 * my.cross.num] #the 80% genelist

rm(h1.tvec)
rm(h1.longtvec)
####################################

my.tvec.org <- my.tvecfun(my.data, my.cutoff)
my.longtvec.org <- NULL
for (l in 1:my.pn){
  my.data.permute <- my.data[,sample(slidenum)]
  my.longtvec.org <- c(my.longtvec.org, my.tvecfun(my.data.permute, my.cutoff))
}

my.pp.org <- my.ppfun.ker.cross(my.tvec.org, my.longtvec.org, my.ints)
my.diffgenelist.org <- seq(genenum)[my.pp.org > threshold]

print("The original diffgenes:")
length(my.diffgenelist.org)
print("Mean number of diff. genes:")
mean(h1.diffgenes)
print("The jackknife STD of diff. genes:")
my.sdjack(h1.diffgenes, my.cutoff, my.cutoff - my.d)
print("The 80% of discoveries:")
length(h1.diffgenelist80)
print("The 80% genes that are in the original list:")
length(intersect(h1.diffgenelist80, my.diffgenelist.org))
print("Data is in EB/.RData.")
print("The average power of this EB test:")
mean(h1.power)
print("The jackknife STD of power:")
my.sdjack(h1.power, my.cutoff, my.cutoff - my.d)
print("The average FDR of this EB test:")
mean(h1.FDR)
print("The jackknife STD of FDR:")
my.sdjack(h1.FDR, my.cutoff, my.cutoff - my.d)

save.image("EB/.RData")
