# Supplementary material for: Assessing stability of gene selection in microarray data analysis
Source: BMC Bioinformatics. 2006 Feb 1;7:50. doi: 10.1186/1471-2105-7-50 (PMC1403808; doi:10.1186/1471-2105-7-50)
Supplement: Additional File 1 — includes the executable programs employed in this study [file 1471-2105-7-50-S1.zip › R_code/BH_orig.r]

# Windows/Linux versions differ. Change the line of "source"
# We need: data.txt; pvalue_theo.txt.
#
#

genenum <- 1255
threshold <- 0.05
my.cutoff <- 43
my.nd <- 125

my.data <- matrix(scan(file="data_quant.txt"), nrow=genenum, byrow=T)
slidenum <- dim(my.data)[2]

source("/home/xqiu/lib/R/basics.r")
#source("X:/lib/R/basics.r")

my.pvalue <- matrix(scan(file="pvalue_theo.txt"), ncol=genenum, byrow=T) #for theoretical pvalues

my.pvalue.adj <- p.adjust(my.pvalue, "BH")
my.diffgenes.counts <- ( my.pvalue.adj <= threshold )
my.diffgenes <- sum(my.diffgenes.counts)
my.power <- sum(my.pvalue.adj[1:my.nd] <= threshold)/my.nd
my.FDR <- ifelse(my.diffgenes==0, 0, sum(my.pvalue.adj[(my.nd +1):genenum] <= threshold)/my.diffgenes)

print("Number of diff. genes:")
my.diffgenes
print("The power of this BH test:")
my.power
print("The FDR of this BH test:")
my.FDR

save.image("BH/.RData")
