# Supplementary material for: Assessing stability of gene selection in microarray data analysis
Source: BMC Bioinformatics. 2006 Feb 1;7:50. doi: 10.1186/1471-2105-7-50 (PMC1403808; doi:10.1186/1471-2105-7-50)
Supplement: Additional File 1 — includes the executable programs employed in this study [file 1471-2105-7-50-S1.zip › R_code/est_FDR_FWER_bonferroni.r]

source("~/lib/R/basics.r")
source("~/lib/R/empirical_bayes.r")

ndatasets <- 200
my.ints <- 200
genenum <- 1255
my.nd <- 125

###### let's first find the appropriate threshold to be used in FDR:
threshold2 <- threshold/genenum
######
my.est.FDR <- seq(ndatasets)
for (i in 1:ndatasets){
  my.est.FDR[i] <- my.est.FDRfun(my.pvalue[i,], threshold2)
}
######
my.true.discovery <- seq(ndatasets)
my.false.discovery <- seq(ndatasets)
my.power <- seq(ndatasets)
my.FDR <- seq(ndatasets)
my.FWER.indicator <- seq(ndatasets)     #this indicator = 1 when there is at least one false discovery, 0 otherwise
my.pvalue.adj <- my.pvalue * genenum
for (i in 1:ndatasets){
  my.true.discovery[i] <- sum(my.pvalue.adj[i,1:my.nd] <= threshold)
  my.false.discovery[i] <-  sum(my.pvalue.adj[i,(my.nd+1):genenum] <= threshold)
  my.FDR[i] <- my.fdrfun(my.false.discovery[i], my.true.discovery[i])
  my.power[i] <- my.true.discovery[i] / my.nd
  if (my.false.discovery[i] > 0 )
    my.FWER.indicator[i] <- 1
  else
    my.FWER.indicator[i] <- 0
}
my.diffgenes <- my.true.discovery + my.false.discovery
my.FWER <- sum(my.FWER.indicator)/ndatasets
######
print("Bonferroni Mean Diff. genes:")
mean(my.diffgenes)

print("Bonferroni STD Diff. genes:")
sd(my.diffgenes)

print("Bonferroni Mean power:")
mean(my.power)

print("Bonferroni STD power:")
sd(my.power)

print("Bonferroni Mean FDR:")
mean(my.FDR)

print("Bonferroni STD FDR:")
sd(my.FDR)

print("Bonferroni Mean est.FDR:")
mean(my.est.FDR)

print("Bonferroni STD est.FDR:")
sd(my.est.FDR)

print("Bonferroni FWER:")
my.FWER

save.image()
