# Supplementary material for: Assessing stability of gene selection in microarray data analysis
Source: BMC Bioinformatics. 2006 Feb 1;7:50. doi: 10.1186/1471-2105-7-50 (PMC1403808; doi:10.1186/1471-2105-7-50)
Supplement: Additional File 1 — includes the executable programs employed in this study [file 1471-2105-7-50-S1.zip › R_code/est_FDR_FWER_BH.r]

source("~/lib/R/basics.r")
source("~/lib/R/empirical_bayes.r")

ndatasets <- 200
my.ints <- 200
genenum <- 1255
my.nd <- 125

###### let's first find the appropriate threshold to be used in FDR:
threshold2 <- seq(ndatasets)
for (i in 1:ndatasets){
  threshold2[i] <- max(my.pvalue[i,][my.pvalue.adj[i,] <= threshold])
}
######
my.est.FDR <- seq(ndatasets)
for (i in 1:ndatasets){
  my.est.FDR[i] <- my.est.FDRfun(my.pvalue[i,], threshold2[i])
}
######
my.false.discovery <- seq(ndatasets)
my.FWER.indicator <- seq(ndatasets)     #this indicator = 1 when there is at least one false discovery, 0 otherwise
my.pvalue.adj.h0 <- my.pvalue.adj[,(my.nd + 1):genenum]
for (i in 1:ndatasets){
  my.false.discovery[i] <-  sum(my.pvalue.adj.h0[i,] <= threshold)
  if (my.false.discovery[i] > 0 )
    my.FWER.indicator[i] <- 1
  else
    my.FWER.indicator[i] <- 0
}
my.FWER <- sum(my.FWER.indicator)/ndatasets
######
print("BH Mean est.FDR:")
mean(my.est.FDR)

print("BH STD est.FDR:")
sd(my.est.FDR)

print("BH FWER:")
my.FWER


source("/home/xqiu/lib/R/empirical_bayes.r")
my.pi0.1 <- seq(200)
for (i in 1:200){
  my.pi0.1[i] <- my.pi0fun.1(my.pvalue[i,])
}

my.pi0.1.truncation <- seq(200)
for (i in 1:200){
  my.pi0.1.truncation[i] <- my.pi0fun.1.truncated(my.pvalue[i,])
}

mean(my.pi0.1)
mean(my.pi0.1.truncation)
