# Supplementary material for: Assessing stability of gene selection in microarray data analysis
Source: BMC Bioinformatics. 2006 Feb 1;7:50. doi: 10.1186/1471-2105-7-50 (PMC1403808; doi:10.1186/1471-2105-7-50)
Supplement: Additional File 1 — includes the executable programs employed in this study [file 1471-2105-7-50-S1.zip › Scripts/BH_pvalue.sh]

#!/bin/bash

if [ -f pvalue_theo.txt ]; then
    echo "There is an old version of pvalue_theo.txt, please remove it before proceeding!"
    exit 1;
fi

for ((k= 1 ; k <= 200 ; k++)); do
    xing_datagen_diff_corr_noise 1255 30 125 15 0.0 2 0 0 $k | xing_pvalue_theoretical - 1255 30 15 >> pvalue_theo.txt;
done
