# Supplementary material for: Assessing stability of gene selection in microarray data analysis
Source: BMC Bioinformatics. 2006 Feb 1;7:50. doi: 10.1186/1471-2105-7-50 (PMC1403808; doi:10.1186/1471-2105-7-50)
Supplement: Additional File 1 — includes the executable programs employed in this study [file 1471-2105-7-50-S1.zip › Scripts/README]

Bash Scripts

This directory contains various Bash scripts (Bash, the Bourne Again
SHell is freely distributed with the Cygwin package on Win32 platform)
as an interface to the small utility functions in the Win32/
directory.  Please use them only as "templates" and tailor them to
best suite your needs!
