# Supplementary material for: Assessing stability of gene selection in microarray data analysis
Source: BMC Bioinformatics. 2006 Feb 1;7:50. doi: 10.1186/1471-2105-7-50 (PMC1403808; doi:10.1186/1471-2105-7-50)
Supplement: Additional File 1 — includes the executable programs employed in this study [file 1471-2105-7-50-S1.zip › Scripts/xing_longtvec2.sh]

#!/bin/bash

if [ $# -le 1 ]; then
    echo "This program takes one data, randomly shuffles it, then computes the t-stats, and repeats for PN times. "
    echo "I need those arguements:"
    echo " 1. data."
    echo " 2. cutoff."
    echo " 3. PN, the number of random shuffles (default to 20)"
    echo " 4. random seed (default to 0)."
    exit 1
fi

DATA=$1
nrow=$(wc -l $DATA | cut -d' ' -f1)
ncol=$(head -n 1 $DATA | wc -w)
cutoff=$2
PN=$3
RAND=$4

for ((i = 1; i <= ${PN:=20}; i++)); do
  xing_permute_data $DATA $nrow $ncol $(( $i + ${RAND:=0} )) |xing_tvec2 - $nrow $ncol $cutoff;
done
