# Supplementary material for: Assessing stability of gene selection in microarray data analysis
Source: BMC Bioinformatics. 2006 Feb 1;7:50. doi: 10.1186/1471-2105-7-50 (PMC1403808; doi:10.1186/1471-2105-7-50)
Supplement: Additional File 1 — includes the executable programs employed in this study [file 1471-2105-7-50-S1.zip › Scripts/step1.sh]

#!/bin/bash

DATA=data.txt
CROSS=cross.txt
GENENUM=12558
SLIDENUM=86
PERMUTE_NUM=200
NEW_SLIDENUM=72
NEW_CUTOFF=36
CUTOFF=43
PN=20
RANSEED=0

xing_tvec2 $DATA $GENENUM $SLIDENUM $CUTOFF > h1_tvec_org.txt && \
xing_longtvec2.sh $DATA $CUTOFF $PN $RANSEED > h1_longtvec_org.txt && \
xing_tvec2_cross $DATA $CROSS $GENENUM $SLIDENUM $PERMUTE_NUM $NEW_SLIDENUM $NEW_CUTOFF > h1_tvec.txt && \
xing_longtvec2_cross $DATA $CROSS $GENENUM $SLIDENUM $PERMUTE_NUM $NEW_SLIDENUM $NEW_CUTOFF $PN > h1_longtvec.txt && \
xing_pvalue_theoretical $DATA $GENENUM $SLIDENUM $CUTOFF > h1_pvalue_org.txt && \
xing_pvalue_theoretical_cross $DATA $CROSS $GENENUM $SLIDENUM $PERMUTE_NUM $NEW_SLIDENUM $NEW_CUTOFF > h1_pvalue.txt
