# Supplementary material for: Assessing stability of gene selection in microarray data analysis
Source: BMC Bioinformatics. 2006 Feb 1;7:50. doi: 10.1186/1471-2105-7-50 (PMC1403808; doi:10.1186/1471-2105-7-50)
Supplement: Additional File 1 — includes the executable programs employed in this study [file 1471-2105-7-50-S1.zip › Scripts/empirical_bayes_ker.sh]

#!/bin/bash

data_file="data.txt"
cross_file="cross.txt"
tvec_file="h1_tvec.txt"
longtvec_file="h1_longtvec.txt"
genenum="12558"
slidenum="86"
cross_num="200"
new_slidenum="72"
new_cutoff="26"
cutoff="43"
pn="20"							# number of permutations needed in longtvec
ints="500"						# how many intervals needed to construct f0 and fhat
threshold="0.95"
results="h1_results_EB.txt"
rdatafile="h1_EM_BAYES.RData"

xing_tvec2 $data_file $cross_file $genenum $slidenum $cross_num $new_slidenum $new_cutoff > $tvec_file;

/home/xqiu/bin/xing_longtvec2 $data_file $cross_file $genenum $slidenum $cross_num $new_slidenum $new_cutoff $pn > ${longtvec_file};

#sleep 1;

sed \
-e "s/LONGTVEC_FILE/${longtvec_file}/g" \
-e "s/TVEC_FILE/$tvec_file/g" \
-e "s/GENENUM/$genenum/g" \
-e "s/CROSSNUM/$cross_num/g" \
-e "s/MYPN/$pn/g" \
-e "s/INTS/$ints/g" \
-e "s/THRESHOLD/$threshold/g" \
-e "s/RDATAFILE/$rdatafile/g" \
template_empirical_bayes_ker.r | R --slave > $results;
echo -e "\a"
