# Supplementary material for: Assessing stability of gene selection in microarray data analysis
Source: BMC Bioinformatics. 2006 Feb 1;7:50. doi: 10.1186/1471-2105-7-50 (PMC1403808; doi:10.1186/1471-2105-7-50)
Supplement: Additional File 1 — includes the executable programs employed in this study [file 1471-2105-7-50-S1.zip › Westfall-Young/Readme.txt]

There are two executable files: PS_MAUMTest and UNIX_MAUMTest. 
The PS_MAUMTest can run under Windows DOS-prompt while the 
file UNIX_MAUMTest works on UNIX Sun workstation. 

To run the two program, one needs two files: one for data while
the other for input parameters. The data file should use the extension
"marr". So the file "HHH.marr" is an legitimate file name for the program
while a file by the name "HHH.xls" is unrecognizable and the program will 
issue an error message. The format of data files should be as follows:

   3 2 BASELINE WEEK4
   G6   0.011  0.028 0.014 0.006 0.009	           
   G9   0.024  0.032 0.024 0.012 0.022	    	     	    	    	     	  
   G12  0.148  0.188 0.192 0.129 0.239	    	       	      	     	 	
   G13  0.508  0.62  0.753 0.831 1.071	     
   G14  0.045  0.04  0.067 0.09  0.072	    	     	  
   G16  0.006  0.0   0.016 0.012 0.019	     	    	   

Where: the two numbers in the first lines are the numbers of arrays in each group,
the first string "BASELINE" is the name for the first group while "WEEK4" is that 
for the second group. The first column is the list of gene IDs, while all other columns
are gene expression values. In this case columns 2 through 4 are gene expression 
values for the BASELINE group while columns 5 and 5 are that for WEEK4 group. The 
programs automatically detect the number of genes. In this case there 6 genes. All the 
strings can be delimitated by "space", "tab", "," and ";" and any combination of them.

As for input files, here is an example input file:

  Seeds: 12 32 33 32
  File Name: CJ_Norm_BC
  Testing Method: T
  Multiple Adjustment: Bon
  Cross-validations: 200 4
  Reports: 0.025/.80 0.05/.80 0.10/.80 CJNormI
  ;

  Seeds: 12 32 33 32
  File Name: Prev 
  Testing Method: N
  Multiple Adjustment: WY
  Permutations:  75000
  Cross-validatons: 200 4
  Reports:  0.025/.80 0.05/.80 0.10/.80 CJNormI
 ;

Here is the explanation of the above input file:

1). The four integers in the "seeds" lines are
   seeds for the random number generator used in the programs;

2). "CJ_Norm_BC" is the data file name hence the programs will read
data from the file "CJ_Norm_BS.marr"

3). T, standing for t-test, specified the test method. The options for the
   test method are: t-test (T), N-test(N or E) , Cramer-von Mises test (CM or L2),
   Kolmogorov-Smirnov-test (KS), etc. It is not necessary to give the full name
   for the test to be used, one of the letters in the respective parenthesis
   is good enough. For example, the programs understand that "C", "M" or "L2"
   stand for the Cramer-von Mises test. 

4). The "Multiple Test" line gives the multiple adjusting method to be Bonferroni. 
    The other option is Westfall-Young algorithm. Again full name is not necessary,
    it is perfectly OK to give only the initial letter. So to choose Bonferroni, one
    only need such a line:

       Multiple Adjustment: B

    To use Westfall-Young algorithm, one also need specify the number of permutations. 
    (see 7) below.)

5). The number 200 in the "cross-validation" line is the number of cross-validation samples
    to be created. The other number specifies the number of arrays to be dropped. 
    In this case, 4 arrays are to be deleted from each group. The numbers of arrays to be 
    deleted from each group are not necessary to be equal. If the number of arrays to be deleted
    from the first is 3 while that from the other group is 2, then one should write:
    
     Cross-validation: 200 3 2

6).  The numbers in "Reports" lines are the significance levels. In this case, four levels
     are used: 0.025, 0.05, 0.05 and .10. The number 0.80 is the threshold level when cross-
     validation is used. In this case, a gene is selected at signigicance level 0.05 only
     if it is selected 80% of the time across all the cross-validation samples. The threshold
     levels may not be the same for different significance levels. The string CJNormI is the initial
     part of the output files. 

7).  If one wants to analyze several data sets, or to analyze the same data set using different 
     multiple testing procedures, it is not necessary to write several input files. All the input 
     parameters for different tasks can be in a single file. But parameters for different tasks 
     should be separated by the the semicolon ";". In this case, the same data file by the name
     "CJ_Norm_BS.marr" is to be analyzed by t-test with Bonferroni adjustment and N-test with
     Westfall-Young algorithm (and 10,000 permuations to be used). Since it would be waste of 
     time to read the same file twice, one can use "prev" in the "File Name" line, meaing that \
     the data to be analyzed remains. 

8).  For each input line, only the intial letter and the colon ":" matter. So the following 
     three lines sever the same purpose.

         cross-validation: 200 3 1
         corss-vxxx:       200 3 1 
         C:                200 3 1

9).  The order of the input lines do not matter.  This is also a nice feature of the programs. 
   

 
